# Supplementary material for: Genome-wide characterization and analysis of bZIP transcription factor gene family related to abiotic stress in cassava
Source: Sci Rep. 2016 Mar 7;6:22783. doi: 10.1038/srep22783 (PMC4780028; doi:10.1038/srep22783)
Supplement: Supplementary Dataset 2 [file srep22783-s2.xls]

## Sheet: Table S1
Table S1. Characteristics of bZIPs in cassava
Gene name	Gene ID	Amino acids	MW(kDa)	PI
MebZIP1	KU160292	766	83.2	6.03
MebZIP2	KU160293	755	81.4	6.25
MebZIP3	KU160294	598	65.3	6.18
MebZIP4	KU160295	516	56.6	6.45
MebZIP5	KU160296	496	54.6	9.49
MebZIP6	KU160297	492	54.5	6.77
MebZIP7	KU160298	492	54.5	6.74
MebZIP8	KU160299	478	51.6	6.05
MebZIP9	KU160300	465	51.3	5.74
MebZIP10	KU160301	462	51	9.28
MebZIP11	KU160302	460	50.4	9.63
MebZIP12	KU160303	456	50.4	6.18
MebZIP13	KU160304	453	48.5	5.75
MebZIP14	KU160305	442	48.2	9.67
MebZIP15	KU160306	442	48.2	9.67
MebZIP16	KU160307	439	47	5.98
MebZIP17	KU160308	423	46.4	6.14
MebZIP18	KU160309	423	44.9	8.95
MebZIP19	KU160310	419	44.5	8.58
MebZIP20	KU160311	412	45.1	6.1
MebZIP21	KU160312	410	43.6	6.32
MebZIP22	KU160313	410	43.6	6.37
MebZIP23	KU160314	410	44.9	6.06
MebZIP24	KU160315	409	45	5.73
MebZIP25	KU160316	379	42.6	8.52
MebZIP26	KU160317	379	42.6	7.18
MebZIP27	KU160318	365	39.9	9.81
MebZIP28	KU160319	363	40.4	5.91
MebZIP29	KU160320	340	37.6	5.64
MebZIP30	KU160321	333	37.4	6.37
MebZIP31	KU160322	330	36.9	8.63
MebZIP32	KU160323	328	35.7	8.05
MebZIP33	KU160324	325	36.5	6.27
MebZIP34	KU160325	324	36.4	7.81
MebZIP35	KU160326	307	33	5.3
MebZIP36	KU160327	299	33.1	5.77
MebZIP37	KU160328	299	33	6.15
MebZIP38	KU160329	285	30.9	5.61
MebZIP39	KU160330	272	29.2	6.7
MebZIP40	KU160331	266	29.2	6.26
MebZIP41	KU160332	189	22.1	9.5
MebZIP42	KU160333	169	18.4	9.55
MebZIP43	KU160334	154	17.9	5.23
MebZIP44	KU160335	148	16.6	7.83
MebZIP45	KU160336	143	16.8	9.2
MebZIP46	KU160337	143	16.6	7.85
MebZIP47	KU160338	188	21.8	5.96
MebZIP48	KU160339	220	24.9	8.74
MebZIP49	KU160340	250	27.5	9.07
MebZIP50	KU160341	194	22.7	9.6
MebZIP51	KU160342	314	35.5	6.53
MebZIP52	KU160343	199	22.8	5.92
MebZIP53	KU160344	281	31.6	7.05
MebZIP54	KU160345	350	37	5.46
MebZIP55	KU160346	158	18	6.07
MebZIP56	KU160347	429	47.6	6.47
MebZIP57	KU160348	168	19.8	5.38
MebZIP58	KU160349	181	20.9	9.68
MebZIP59	KU160350	325	36.5	6.08
MebZIP60	KU160351	484	54.4	6.12
MebZIP61	KU160352	352	38.8	5.84
MebZIP62	KU160353	202	23.1	9.41
MebZIP63	KU160354	156	18.1	6.31
MebZIP64	KU160355	169	19.6	6.3
MebZIP65	KU160356	395	43.6	8.8
MebZIP66	KU160357	318	35.9	9
MebZIP67	KU160358	412	44.9	8.86
MebZIP68	KU160359	154	17.3	6.51
MebZIP69	KU160360	129	15	8.03
MebZIP70	KU160361	365	40.6	8.71
MebZIP71	KU160362	233	25.7	9.38
MebZIP72	KU160363	154	18	9.74
MebZIP73	KU160364	202	23.7	10.18
MebZIP74	KU160365	350	39.5	6.23
MebZIP75	KU160366	155	18.4	9.72
MebZIP76	KU160367	326	37	6.8
MebZIP77	KU160368	154	17.5	5.69

## Sheet: Table S2
Table S2. The accession numbers of bZIPs in cassava,Arabidopsis and rice
Gene name	Gene ID	Gene name	Gene ID	Gene name	Gene ID
MebZIP1	KU160292	AtbZIP12	At2g41070	OsbZIP01	LOC_Os01g07880
MebZIP2	KU160293	AtbZIP13	At5g44080	OsbZIP02	LOC_Os01g11350
MebZIP3	KU160294	AtbZIP14	At4g35900	OsbZIP03	LOC_Os01g17260
MebZIP4	KU160295	AtbZIP15	At5g42910	OsbZIP04	LOC_Os01g36220
MebZIP5	KU160296	AtbZIP27	At2g17770	OsbZIP05	LOC_Os01g46970
MebZIP6	KU160297	AtbZIP35	At1g49720	OsbZIP06	LOC_Os01g55150
MebZIP7	KU160298	AtbZIP37	At4g34000	OsbZIP07	LOC_Os01g58760
MebZIP8	KU160299	AtbZIP38	At3g19290	OsbZIP08	LOC_Os01g59350
MebZIP9	KU160300	AtbZIP39	At2g36270	OsbZIP09	LOC_Os01g59760
MebZIP10	KU160301	AtbZIP40	At1g03970	OsbZIP10	LOC_Os01g64000
MebZIP11	KU160302	AtbZIP66	At3g56850	OsbZIP11	LOC_Os01g64020
MebZIP12	KU160303	AtbZIP67	At3g44460	OsbZIP12	LOC_Os01g64730
MebZIP13	KU160304	AtbZIP17	At2g40950	OsbZIP13	LOC_Os02g03580
MebZIP14	KU160305	AtbZIP28	At3g10800	OsbZIP14	LOC_Os02g03960
MebZIP15	KU160306	AtbZIP49	At3g56660	OsbZIP15	LOC_Os02g07840
MebZIP16	KU160307	AtbZIP9	At5g24800	OsbZIP16	LOC_Os02g09830
MebZIP17	KU160308	AtbZIP10	At4g02640	OsbZIP17	LOC_Os02g10140
MebZIP18	KU160309	AtbZIP25	At3g54620	OsbZIP18	LOC_Os02g10860
MebZIP19	KU160310	AtbZIP63	At5g28770	OsbZIP19	LOC_Os02g14910
MebZIP20	KU160311	AtbZIP20	At5g06950	OsbZIP20	LOC_Os02g16680
MebZIP21	KU160312	AtbZIP21	At1g08320	OsbZIP21	LOC_Os02g33560
MebZIP22	KU160313	AtbZIP22	At1g22070	OsbZIP22	LOC_Os02g49560
MebZIP23	KU160314	AtbZIP26	At5g06960	OsbZIP23	LOC_Os02g52780
MebZIP24	KU160315	AtbZIP45	At3g12250	OsbZIP24	LOC_Os02g58670
MebZIP25	KU160316	AtbZIP46	At1g68640	OsbZIP25	LOC_Os03g03550
MebZIP26	KU160317	AtbZIP47	At5g65210	OsbZIP26	LOC_Os03g13614
MebZIP27	KU160318	AtbZIP50	At1g77920	OsbZIP27	LOC_Os03g19370
MebZIP28	KU160319	AtbZIP57	At5g10030	OsbZIP28	LOC_Os03g20310
MebZIP29	KU160320	AtbZIP65	At5g06839	OsbZIP29	LOC_Os03g20650
MebZIP30	KU160321	AtbZIP34	At2g42380	OsbZIP30	LOC_Os03g21800
MebZIP31	KU160322	AtbZIP61	At3g58120	OsbZIP31	LOC_Os03g47200
MebZIP32	KU160323	AtbZIP19	At4g35040	OsbZIP32	LOC_Os03g56010
MebZIP33	KU160324	AtbZIP23	At2g16770	OsbZIP33	LOC_Os03g58250
MebZIP34	KU160325	AtbZIP24	At3g51960	OsbZIP34	LOC_Os03g59460
MebZIP35	KU160326	AtbZIP16	At2g35530	OsbZIP35	LOC_Os04g10260
MebZIP36	KU160327	AtbZIP41	At4g36730	OsbZIP36	LOC_Os04g41820
MebZIP37	KU160328	AtbZIP54	At4g01120	OsbZIP37	LOC_Os04g54474
MebZIP38	KU160329	AtbZIP55	At2g46270	OsbZIP38	LOC_Os05g03860
MebZIP39	KU160330	AtbZIP68	At1g32150	OsbZIP39	LOC_Os05g34050
MebZIP40	KU160331	AtbZIP56	At5g11260	OsbZIP40	LOC_Os05g36160
MebZIP41	KU160332	AtbZIP64	At3g17609	OsbZIP41	LOC_Os05g37170
MebZIP42	KU160333	AtbZIP18	At2g40620	OsbZIP42	LOC_Os05g41070
MebZIP43	KU160334	AtbZIP29	At4g38900	OsbZIP43	LOC_Os05g41280
MebZIP44	KU160335	AtbZIP30	At2g21230	OsbZIP44	LOC_Os05g41540
MebZIP45	KU160336	AtbZIP31	At2g13150	OsbZIP45	LOC_Os05g49420
MebZIP46	KU160337	AtbZIP33	At2g12900	OsbZIP46	LOC_Os06g10880
MebZIP47	KU160338	AtbZIP51	At1g43700	OsbZIP47	LOC_Os06g15480
MebZIP48	KU160339	AtbZIP52	At1g06850	OsbZIP48	LOC_Os06g39960
MebZIP49	KU160340	AtbZIP59	At2g31370	OsbZIP49	LOC_Os06g41100
MebZIP50	KU160341	AtbZIP69	At1g06070	OsbZIP50	LOC_Os06g41770
MebZIP51	KU160342	AtbZIP71	At2g24340	OsbZIP51	LOC_Os06g42690
MebZIP52	KU160343	AtbZIP74	At2g21235	OsbZIP52	LOC_Os06g45140
MebZIP53	KU160344	AtbZIP1	At5g49450	OsbZIP53	LOC_Os06g50310
MebZIP54	KU160345	AtbZIP2	At2g18160	OsbZIP54	LOC_Os06g50480
MebZIP55	KU160346	AtbZIP3	At5g15830	OsbZIP55	LOC_Os06g50600
MebZIP56	KU160347	AtbZIP4	At1g59530	OsbZIP56	LOC_Os06g50830
MebZIP57	KU160348	AtbZIP5	At3g49760	OsbZIP57	LOC_Os07g03220
MebZIP58	KU160349	AtbZIP6	At2g22850	OsbZIP58	LOC_Os07g08420
MebZIP59	KU160350	AtbZIP7	At4g37730	OsbZIP59	LOC_Os07g10890
MebZIP60	KU160351	AtbZIP8	At1g68880	OsbZIP60	LOC_Os07g44950
MebZIP61	KU160352	AtbZIP11	At4g34590	OsbZIP61	LOC_Os07g48180
MebZIP62	KU160353	AtbZIP42	At3g30530	OsbZIP62	LOC_Os07g48660
MebZIP63	KU160354	AtbZIP43	At5g38800	OsbZIP63	LOC_Os07g48820
MebZIP64	KU160355	AtbZIP44	At1g75390	OsbZIP64	LOC_Os08g07970
MebZIP65	KU160356	AtbZIP48	At2g04038	OsbZIP65	LOC_Os08g26880
MebZIP66	KU160357	AtbZIP53	At3g62420	OsbZIP66	LOC_Os08g36790
MebZIP67	KU160358	AtbZIP58	At1g13600	OsbZIP67	LOC_Os08g38020
MebZIP68	KU160359	AtbZIP70	At5g60830	OsbZIP68	LOC_Os08g43090
MebZIP69	KU160360	AtbZIP75	At5g08141	OsbZIP69	LOC_Os08g43600
MebZIP70	KU160361	AtbZIP60	At1g42990	OsbZIP70	LOC_Os09g10840
MebZIP71	KU160362	AtbZIP62	At1g19490	OsbZIP71	LOC_Os09g13570
MebZIP72	KU160363	AtbZIP72	At5g07160	OsbZIP72	LOC_Os09g28310
MebZIP73	KU160364			OsbZIP73	LOC_Os09g29820
MebZIP74	KU160365			OsbZIP74	LOC_Os09g31390
MebZIP75	KU160366			OsbZIP75	LOC_Os09g34060
MebZIP76	KU160367			OsbZIP76	LOC_Os09g34880
MebZIP77	KU160368			OsbZIP77	LOC_Os09g36910
				OsbZIP78	LOC_Os10g38820
				OsbZIP79	LOC_Os11g05480
				OsbZIP80	LOC_Os11g05640
				OsbZIP81	LOC_Os11g06170
				OsbZIP82	LOC_Os11g11100
				OsbZIP83	LOC_Os12g05680
				OsbZIP84	LOC_Os12g06520
				OsbZIP85	LOC_Os12g09250
				OsbZIP86	LOC_Os12g13170
				OsbZIP87	LOC_Os12g37410
				OsbZIP88	LOC_Os12g40920
				OsbZIP89	LOC_Os12g43790

## Sheet: Table S3
Table S3. Conserved amino acid motifs and annotation of MebZIPs
No.	E-value	Width	Sites	Consensous sequence	Annotation
1	3.9E-1112	29	75	E[KR][RK][QL][RK]R[ML][IL][SAK]NR[EQ][SA]A[RA][RK]SR[LA]RK[QK]A[YH][LI]x[EQ]LE	Basic-leucine zipper (bZIP) domain
2	5.7E-431	50	13	[GN][IV][MI][AS]HYDEIFRLK[GSA][NIV]AAK[AS]DVFHL[LV]SGMWKTPAERCF[LM]W[LI]GGFR[SP]SEL[LI]K	Transcription factor TGA like domain
3	4.1e-277	50	13	D[QG][AG]H[SG][MN][SI][GS]NGA[AM][AV]FD[MV]EYA[RH]WLEE[QH][NHQ]R[QLH][IT][NSC][ED]LR[SA]A[VL][NQ][SA]H[AL][GS]D[NT]ELR[ILV][IL][VI]D	No
4	1.1e-276	50	12	VNQLEPLT[ED]QQ[LI][LMV]GI[CSY]NLQQSSQQAE[DE]ALSQG[ML]EALQQSL[AV][ED]T[LIV][AS]SGSLG	No
5	3.8e-213	29	43	[LV]S[AQ][QR][VY]xx[LV]DR[DEQ]NSILKA[EQ]NS[EA]L[KR]QRLx[SA][LM]	No
6	9.4e-135	49	10	[QG][GPE][NS]L[QA]RQGS[LF][ST][LI]P[RA][TP]L[SC][QKR]KTVDEVW[KFS][DE][ILM][MQHS][KR][DE][IQRY][NGP][INQ]G[QAG][KGNQ][DT][GT][SGN][NA][MGNR][GLP][SPH][NEQ][VPR][PQ][QN][RT]	No
7	5.6e-140	50	7	[VI]RQADNLRQQTL[QH]Q[ML][HR]RILT[TAV]RQ[AS]AR[AC][LF]L[AV]I[GH][ED]Y[FY][SG]RLRALS[ST]LW[LA][AS]RPR	No
8	1.9e-163	21	43	[AL][EK]L[EAT][QA]L[EK][EQ]E[LIN]QR[LA][RK]Q[QL]Gx[FQE]Ix	No
9	7.4e-122	29	11	[LG]GG[PS]GKDFGSMNM[DE]E[LF]L[KA]NIW[ST][AV]EE[TN]QAM	No
10	2.1e-84	21	10	[VEM]A[NDS][YH]M[GP]QMA[MITV]AM[GEN]KL[GAES]TLE[GN]F	No
11	1.2e-83	21	11	L[GR]EMTLE[DE]FL[VA][KR]AGVVREDTQ	No
12	2e-61	29	5	MQKNQ[FV][LM]E[TM][IM]N[REQ]Q[WQ]G[SV]K[RK][QR]CLRRT[LQ]TGPW	No
13	4.1e-42	15	21	QVV[QR]LR[KT]ENHQL[LI]K[RK]	No
14	1.1e-40	11	17	R[KS]V[QT][TA]LQ[AT]E[AVG][TS]	No
15	3.4e-40	29	5	[PYT][PG][AHV]PY[AVP]A[MVL]Y[PS][HA]GG[VL]YAHP[SANT][IVM][PT][IPT][GT][SLP][HYN][PS][FHA][SVQ][PT]	G-box binding, MFMR
16	6.5e-35	15	14	QQ[HL][QH]Q[NHK][QR]LQQQQ[QH]QQ	No
17	1.1e-47	29	7	[GD][SH][SH]A[KR]PP[GL][SF]S[LS]L[IAG]RQ[PS]S[IV]YSLT[FL]DEFQ[NH]T	No
18	2e-47	50	3	NGFFDEFSRLDNNGHTNSNYNTGLALGFQQPNQNNGLVGTRIVENNNGIV	No
19	2.5e-34	15	10	[MV]A[DT][GAN]S[PQ][RTQ][TS][DQ][IT]S[TP]D[DMGV][DIT]	No
20	7.4e-44	50	3	TNVAFASPMHLVNSAQLASPGVRSSVVGITDPSMNNNLVHGGGMGMVGLG	No

## Sheet: Table S4
Table S4. The expression profiles of the cassava bZIP genes in different tissues
Gene	Arg7_stem	Arg7_leaf	Arg7_storage root	W14_stem	W14_leaf	W14_storage_root
MebZIP1	17.4272	35.1858	56.5113	20.9367	16.1448	37.7355
MebZIP2	4.55548	10.4301	9.20165	6.34074	7.14563	7.37771
MebZIP3	20.1089	17.7243	83.4116	23.5836	18.0837	46.482
MebZIP4	3.68831	6.62603	0.714434	1.44621	10.6526	1.23825
MebZIP5	41.2675	124.268	152.891	35.9708	59.5192	17.2167
MebZIP6	4.38587	0.993146	15.8059	3.45572	1.1949	2.41054
MebZIP7	1.50976	0.162708	3.04026	1.29492	0.105058	1.21357
MebZIP8	5.34124	4.84504	16.3064	15.5089	8.49979	7.83613
MebZIP9	336.998	323.968	554.643	70.8977	169.428	105.085
MebZIP10	4.11328	6.55824	17.1004	29.0962	12.7711	9.71059
MebZIP11	14.5615	25.6586	51.7164	35.9641	41.8631	20.2817
MebZIP12	0.161647	0.868689	0.312859	0.537072	2.5448	0.898833
MebZIP13	4.47151	5.30029	0.467197	0.551293	1.67718	0.386496
MebZIP16	11.8917	2.6959	0.947639	1.61978	11.2082	1.31333
MebZIP17	25.9272	50.0508	37.6003	11.8476	34.7039	11.9846
MebZIP18	8.88583	12.2388	51.2063	45.1482	48.8934	21.3667
MebZIP20	10.185	14.7138	10.302	11.3906	14.1478	11.7534
MebZIP21	12.1454	39.6258	11.5206	11.5337	19.8076	5.73754
MebZIP22	8.53267	20.9885	9.5815	6.12805	8.36736	2.87776
MebZIP24	3.15149	0.606462	1.37302	0.454457	1.55363	0.154863
MebZIP25	3.65069	6.81135	7.43634	9.26641	16.2075	10.126
MebZIP28	3.361	0.417705	4.05203	4.24073	0.0357488	6.14136
MebZIP30	1.54854	0.589526	5.81599	5.89034	0.0193663	12.0034
MebZIP31	21.3894	43.9164	28.2595	10.4669	25.8375	11.7673
MebZIP32	35.9174	60.2186	24.6155	10.6165	20.0063	20.4345
MebZIP33	30.071	35.4318	44.1566	9.40085	13.2145	15.4494
MebZIP34	11.8248	18.6448	31.0851	14.9204	10.4726	15.6399
MebZIP35	11.2366	24.8434	23.6015	58.0459	64.8913	25.4128
MebZIP36	48.5362	31.5455	131.977	29.4614	11.7252	44.4634
MebZIP38	3.70861	0.258579	6.16219	6.48178	0.0666377	4.35406
MebZIP40	10.0688	51.375	45.9555	10.4028	28.5236	24.1193
MebZIP41	4.5679	12.5992	14.458	8.4061	11.4425	12.7938
MebZIP43	16.9848	13.1624	45.2688	13.6959	13.4396	13.1259
MebZIP44	40.8966	7.84041	128.119	15.9053	1.48918	31.771
MebZIP47	42.2829	0.488711	7.45292	1.19813	0.0686527	2.86826
MebZIP48	3.07183	0	0	2.38766	0	0
MebZIP49	0.871635	0.110957	0	0.604814	0	0.18381
MebZIP51	0.37489	0.181818	0.521123	1.17865	0.113431	4.58316
MebZIP52	20.0296	0.149232	0.186237	9.12442	0.19443	0.264479
MebZIP53	0.114568	0	0.640705	1.89598	0	11.0055
MebZIP54	11.6989	24.4659	11.2255	7.28517	14.0565	5.74018
MebZIP55	27.5081	102.436	13.7987	73.7097	33.5469	183.075
MebZIP56	6.32364	0.266142	1.88285	2.96806	0.266131	0.616094
MebZIP57	23.6397	0.180787	0.197265	0.343958	0.0324759	2.309
MebZIP58	0.218405	0.313	8.5872	0	0	0
MebZIP59	0.43137	0.18314	0.689711	5.0452	0.441706	0
MebZIP62	0.353529	0.673194	0.166863	1.71789	1.81425	0.238247
MebZIP63	31.9356	20.9063	143.516	40.3673	27.1523	158.123
MebZIP64	41.9744	1.51818	0	2.85439	0.042654	0
MebZIP68	142.846	343.779	101.969	339.966	606.509	488.125
MebZIP69	1.16828	3.5434	1.31768	2.89411	3.13661	3.76859
MebZIP71	0.83748	0	0	0	0.0245009	0
MebZIP72	0	0	0.994406	1.27484	0	1.39642
MebZIP74	13.9623	19.971	3.67504	4.86619	3.72654	1.41266
MebZIP77	13.7599	17.8004	19.8607	36.8822	34.7659	25.5796

## Sheet: Table S5
Table S5. The expression profiles (log2-based values) of the cassava bZIP genes after drought treatment
Gene	Arg7_Leaf	Arg7_Root	SC124_Leaf	SC124_Root	W14_Leaf	W14_Root
MebZIP1	-0.255683	0.488641	0.446277	-0.493535	-0.674989	-0.583173
MebZIP2	0.368465	-1.5654	0.490831	-0.0780317	-0.770652	0.769607
MebZIP3	-0.0581662	-1.49055	-0.377211	-0.882284	0.573621	-1.22546
MebZIP4	-0.835913	-0.511781	-3.00679	0.424402	1.17002	1.78283
MebZIP5	0.445137	2.87184	1.38277	0.266443	0.967193	-1.22425
MebZIP6	-0.12567	-1.39015	-1.95271	-0.231706	-8.97258	-0.856349
MebZIP7	1.97261	-11.0032	-8.89082	9.77778	6.93797	0
MebZIP8	-9.51967	0	12.4621	12.0139	-11.7733	-2.20976
MebZIP9	0.691991	0	-13.1971	12.5464	2.42955	1.51647
MebZIP10	1.10569	-0.185938	-1.12307e-05	-0.0240204	-2.08993	-1.08984
MebZIP11	3.78943	1.58343	4.5981	0.794862	-4.25755	0.703013
MebZIP12	-1.06382	0.651167	-0.980927	-0.816137	-11.7165	0.716784
MebZIP13	3.38335	-1.5134	1.73137	-7.71864	10.3523	0
MebZIP14	0	0	0	0	0	13.3061
MebZIP16	1.64528	1.54741	0.557973	-1.49418	-1.75212	1.83206
MebZIP17	0	-12.6839	-1.58611	-14.3974	-13.1155	0.96926
MebZIP18	1.64828	0.482	3.94222	0.616873	12.0829	0
MebZIP19	0	0	0	0	0	-0.796073
MebZIP20	2.29328	0.0502411	-0.480314	0.141166	-3.99813	0.382663
MebZIP21	-0.927783	-0.268331	0.221749	-0.239598	-0.73564	0.0536287
MebZIP22	-0.396229	0.13846	-0.190708	0.0869351	-0.206187	-0.914362
MebZIP23	-0.138533	-0.573643	0.127151	0.0225555	-0.52867	0.245855
MebZIP24	-9.20425	0	-0.810971	9.46667	-1.8526	0.163883
MebZIP25	12.7333	-11.1798	0	0.562766	0	-11.8835
MebZIP26	0	0	0	0	0	12.7116
MebZIP27	13.4093	1.20923	4.95933	2.02961	-0.804502	0.622294
MebZIP28	1.9463	-4.46926	-1.82201	-2.74627	-0.75192	-0.092727
MebZIP29	0	0	0	0	0	11.5231
MebZIP30	-5.47557	-13.7947	0	-9.42164	7.08175	-4.56087
MebZIP31	0	0	0	0	0	1.65775
MebZIP32	-0.915708	0.586079	-0.495947	-1.09166	-1.07004	0.160502
MebZIP33	-12.2445	14.2036	0	-0.0814747	12.5417	-0.837743
MebZIP34	0.358786	-0.62159	-12.648	0.0145656	-1.77695	-0.0124627
MebZIP35	0	0	0	0	0	0.190021
MebZIP36	1.24979	1.06782	1.3929	0.0093876	-0.592314	0.118449
MebZIP37	0	0	0	0	0	-11.776
MebZIP38	2.52687	7.3558	-0.794037	6.61063	0.61173	0.730247
MebZIP39	0	0	0	0	0	0.14055
MebZIP40	-0.798746	-0.416332	-0.469444	-0.463456	-0.281346	-1.61669
MebZIP41	1.97782	3.51039	1.86429	0.759896	-0.234184	1.33183
MebZIP42	-0.219952	-1.24652	0.374906	1.06979	0.952367	10.6343
MebZIP43	-9.9578	-5.45123	-3.81227	-1.53932	2.57638	-0.368685
MebZIP44	10.1857	-0.486022	0.782171	-0.830306	-0.800879	1.05331
MebZIP45	0.265354	-0.0357731	0.299034	-0.477747	-0.434815	-0.386132
MebZIP46	0.0157246	-1.40786	0.0994539	-0.700961	-1.19225	0.157066
MebZIP47	0	-2.36865	0	-3.86493	-7.00093	-1.43378
MebZIP48	6.56237	-0.733017	8.80949	-1.72251	0	0
MebZIP49	6.39579	8.90446	-6.3786	6.42029	6.45938	0.511541
MebZIP51	-3.06111	-3.9702	-2.13722	-0.458727	0.25601	0.905952
MebZIP52	1.92592	5.69612	1.83368	-0.153324	1.53162	-0.818176
MebZIP53	0	0	-6.81827	-1.74789	-7.82553	7.56713
MebZIP54	1.11862	-2.86099	0.400505	12.3258	-0.0231351	1.00238
MebZIP55	1.42084	1.52141	0.220396	-0.110757	-1.6789	16.2576
MebZIP56	0	-3.10932	-5.77398	-3.79631	-8.17095	0.38037
MebZIP57	7.84398	10.1518	-1.26654	-0.709526	8.48712	0.260234
MebZIP58	0.928824	-2.40054	6.72331	-0.467167	0	7.59042
MebZIP59	-5.5249	-3.73511	4.95091	-9.87366	1.23951	-8.86105
MebZIP60	0	-0.212547	0	0	-7.6047	8.45536
MebZIP61	0	0	0	-5.44481	0	0
MebZIP62	1.60061	-0.289039	0.217809	-0.388018	0.683657	-3.19973
MebZIP63	0.0556209	-1.3998	0.0456647	-1.57031	-1.26932	0.0689339
MebZIP64	11.3612	11.3143	0.25904	9.17698	9.92076	6.83767
MebZIP65	0	-7.91391	0	-6.52827	-5.04827	0
MebZIP66	0	0	-7.3227	0	2.35249	0
MebZIP67	-4.48994	2.57886	0	6.14209	-0.256365	1.09816
MebZIP68	-0.51374	-0.439932	-2.45969	0.255637	-0.117268	0.982919
MebZIP69	0	-10.4655	0	0	-11.9155	0
MebZIP70	0	-5.6935	0	0	0	-7.06206
MebZIP71	6.34584	-6.7672	1.84229	0.169874	-1.39357	-9.51885
MebZIP72	2.5181	3.97964	-1.35111	-0.0649695	0.599701	3.71716
MebZIP73	0	0	0	0	-6.76905	0
MebZIP74	-11.2602	1.02292	11.3556	11.0867	-1.34724	-0.488766
MebZIP75	0	0	0	0	-7.56013	0
MebZIP76	0	-5.87641	0	-5.63112	0	0
MebZIP77	-0.414573	3.8791	-0.830609	0.916588	-2.74914	2.3524

## Sheet: Table S6
Table S6. The original data for the expression of MebZIP genes in response to various treatments
Gene	Salt treatment	Relative expression	SD	Gene	Osmotic treatment	Relative expression	SD	Gene	Cold treatment	Relative expression	SD	Gene	ABA treatment	Relative expression	SD	Gene	H2O2 treatment	Relative expression	SD
BZip4	CK	1	0.01555	BZip4	CK	1	0.19136	BZip4	CK	1	0.03115	BZip4	CK	1	0.26341	BZip4	CK	1	0.04237
	2h	0.63039	0.05168		2h	0.36179	0.13007		2h	1.79323	0.28968		2h	0.5058	0.1003		2h	0.97324	0.12332
	6h	0.57517	0.17957		6h	0.50324	0.06881		5h	6.56364	1.06579		6h	1.16233	0.258		6h	1.39271	0.19624
	3d	0.57074	0.13245		3d	0.79506	0.11001		15h	1.25215	0.2874		10h	0.70363	0.23092		10h	0.81801	0.25825
	14d	0.5627	0.29625		14d	1.05018	0.34101		48h	3.20516	0.61885		24h	0.95524	0.21029		24h	2.05549	0.28959
	18d	1.21083	0.15659		18d	0.96076	0.12991		R7 d	6.41635	0.82399		48h	0.33158	0.06536		48h	0.81352	0.20463
	24d	1.1888	0.23143		24d	1.16374	0.1129		R14 d	3.41876	0.60342		72h	1.21884	0.39707		72h	3.69426	0.89444
BZip11	CK	1	0.22851	BZip11	CK	1	0.18514	BZip11	CK	1	0.03724	BZip11	CK	1	0.2132	BZip11	CK	1	0.16809
	2h	1.49988	0.29908		2h	4.83602	1.15799		2h	0.70821	0.08342		2h	3.3273	0.54873		2h	0.03889	0.01683
	6h	2.69391	0.26338		6h	4.38536	0.8242		5h	0.14653	0.01053		6h	5.66686	1.12373		6h	0.01246	0.0055
	3d	1.93267	0.55385		3d	2.84677	0.60284		15h	0.60324	0.06925		10h	52.7295	16.3986		10h	0.02072	0.00901
	14d	11.6135	2.22063		14d	8.02	2.21104		48h	0.05584	0.01281		24h	13.4773	3.43166		24h	0.0021	0.00014
	18d	18.7984	2.2113		18d	2.59088	0.20238		R7 d	0.10624	0.01591		48h	11.4998	3.48799		48h	0.00577	0.00264
	24d	4.1132	0.76679		24d	0.85122	0.13625		R14 d	0.16502	0.02773		72h	1.11132	0.47548		72h	0.00436	0.00205
BZip27	CK	1	0.03193	BZip27	CK	1	0.17827	BZip27	CK	1	0.08903	BZip27	CK	1	0.21459	BZip27	CK	1	0.26696
	2h	1.07276	0.07543		2h	1.03886	0.25928		2h	0.93906	0.08356		2h	2.76538	0.56699		2h	0.02086	0.00927
	6h	1.13637	0.33588		6h	1.55263	0.42274		5h	0.922	0.1118		6h	2.5704	0.5197		6h	0.02443	0.01055
	3d	1.99137	0.50933		3d	1.21427	0.15972		15h	1.4279	0.18224		10h	22.3165	3.85222		10h	0.03775	0.01635
	14d	1.91361	0.31142		14d	1.34944	0.41265		48h	0.97289	0.0704		24h	5.04294	1.32068		24h	0.04786	0.00014
	18d	5.09021	1.30268		18d	1.32263	0.18618		R7 d	0.93651	0.17849		48h	3.03079	0.88719		48h	0.0459	0.02001
	24d	1.32419	0.14631		24d	1.33381	0.21202		R14 d	0.81684	0.09998		72h	0.97081	0.32972		72h	0.07886	0.0361
BZip41	CK	1	0.11598	BZip41	CK	1	0.03225	BZip41	CK	1	0.06399	BZip41	CK	1	0.35167	BZip41	CK	1	0.17075
	2h	0.38491	0.07099		2h	0.64196	0.15806		2h	1.43884	0.10087		2h	0.54649	0.13625		2h	0.02227	0.00978
	6h	0.28246	0.07461		6h	0.41481	0.12294		5h	4.47457	0.40253		6h	1.10043	0.29547		6h	0.03011	0.01351
	3d	0.2117	0.06757		3d	1.07664	0.16698		15h	0.90688	0.14284		10h	1.49556	0.47294		10h	0.02584	0.01138
	14d	0.33384	0.11206		14d	0.78886	0.21969		48h	2.79739	0.13553		24h	0.49556	0.14252		24h	0.02547	0.00147
	18d	0.38242	0.05181		18d	0.94873	0.08311		R7 d	4.75131	0.55577		48h	0.4201	0.12703		48h	0.07185	0.03172
	24d	0.92139	0.12094		24d	0.70606	0.25731		R14 d	2.75876	0.21537		72h	0.8333	0.34472		72h	0.06931	0.03209
BZip52	CK	1	0.16331	BZip52	CK	1	0.02708	BZip52	CK	1	0.03279	BZip52	CK	1	0.09063	BZip52	CK	1	0.07512
	2h	2.57923	0.38015		2h	1.19346	0.07571		2h	1.78482	0.26257		2h	1.67505	0.37575		2h	1.03207	0.26089
	6h	1.31565	0.26335		6h	1.18025	0.09803		5h	7.35079	1.98335		6h	2.32936	0.21078		6h	1.41459	0.22173
	3d	1.27727	0.15187		3d	1.09531	0.01968		15h	3.58957	0.38802		10h	1.0865	0.09162		10h	1.22557	0.43371
	14d	1.47035	0.24522		14d	2.87345	0.72514		48h	85.0374	11.1917		24h	2.95521	0.62099		24h	1.84024	0.27912
	18d	1.77791	0.55523		18d	1.46023	0.21096		R7 d	2.99367	0.42332		48h	1.31536	0.1014		48h	0.7842	0.18784
	24d	1.47426	0.21359		24d	1.36084	0.11378		R14 d	1.90059	0.09413		72h	1.81195	0.3561		72h	1.92866	0.30628
BZip55	CK	1	0.18589	BZip55	CK	1	0.05243	BZip55	CK	1	0.29525	BZip55	CK	1	0.07776	BZip55	CK	1	0.25806
	2h	1.47505	0.52697		2h	1.36621	0.12984		2h	0.99184	0.21824		2h	1.17032	0.27133		2h	0.42207	0.16686
	6h	0.51152	0.09692		6h	1.1973	0.10342		5h	4.27165	1.39939		6h	1.41788	0.1211		6h	0.58351	0.10429
	3d	0.07308	0.02155		3d	1.01592	0.04419		15h	2.33747	0.5838		10h	1.10336	0.30144		10h	0.2365	0.07965
	14d	0.87249	0.17685		14d	6.64968	1.02449		48h	1.97854	0.35698		24h	0.80116	0.19511		24h	0.68739	0.1311
	18d	1.585	0.52653		18d	2.06174	0.15062		R7 d	1.70484	0.37461		48h	1.40577	0.07416		48h	0.24923	0.01869
	24d	1.251	0.41845		24d	1.49256	0.14281		R14 d	0.95677	0.2003		72h	1.92483	0.3743		72h	1.07034	0.14134
BZip64	CK	1	0.20302	BZip64	CK	1	0.02158	BZip64	CK	1	0.17235	BZip64	CK	1	0.198	BZip64	CK	1	0.15298
	2h	0.62135	0.18091		2h	1.1103	0.06741		2h	1.63639	0.20379		2h	1.87975	0.65001		2h	0.82081	0.32263
	6h	0.62293	0.18692		6h	1.1186	0.08622		5h	7.1116	1.59082		6h	3.27471	1.26905		6h	1.382	0.19023
	3d	0.5682	0.13672		3d	1.08667	0.01656		15h	3.28897	0.21378		10h	2.19033	0.49972		10h	0.61151	0.25371
	14d	0.28629	0.09363		14d	2.72683	0.35343		48h	3.12548	0.56898		24h	6.36101	1.76857		24h	0.82397	0.28576
	18d	0.39262	0.09728		18d	1.44575	0.00156		R7 d	3.63057	0.52094		48h	1.39324	0.21301		48h	0.17477	0.0681
	24d	0.51333	0.03016		24d	1.35684	0.20789		R14 d	2.64595	0.40517		72h	1.48705	0.36704		72h	0.57137	0.1809
BZip72	CK	1	0.08139	BZip72	CK	1	0.12584	BZip72	CK	1	0.23658	BZip72	CK	1	0.27584	BZip72	CK	1	0.24833
	2h	1.22511	0.10723		2h	1.01735	0.08236		2h	1.6455	0.06001		2h	1.7979	0.51135		2h	0.69696	0.17687
	6h	1.03942	0.20511		6h	1.3976	0.0571		5h	7.9669	1.27548		6h	2.0615	0.51337		6h	1.27751	0.23946
	3d	0.11323	0.0906		3d	1.10859	0.12578		15h	5.30451	1.57011		10h	1.16513	0.28873		10h	0.76272	0.25258
	14d	0.59718	0.14039		14d	1.147	0.21458		48h	3.25641	0.58971		24h	2.57645	0.48865		24h	3.31841	0.60929
	18d	0.38226	0.05608		18d	1.0245	0.15879		R7 d	2.17476	0.12412		48h	0.62821	0.16704		48h	1.33129	0.41416
	24d	0.97215	0.09595		24d	1.46123	0.1342		R14 d	2.2389	0.04551		72h	1.30933	0.4075		72h	1.25095	0.47667

## Sheet: Table S7
Table S7. The expression profiles (log2-based values) of the cassava bZIP genes after various abiotic stress, ABA and H2O2 treatments
Treatment	Time	MebZIP4	MebZIP11	MebZIP27	MebZIP41	MebZIP52	MebZIP55	MebZIP64	MebZIP72
NaCl	2h	-0.665683	0.584847	0.101327	-1.37741	1.36694	0.560764	-0.686522	0.292911
NaCl	6h	-0.79794	1.4297	0.184433	-1.82388	0.395776	-0.967137	-0.682858	0.0557787
NaCl	3d	-0.809094	0.950595	0.993761	-2.23991	0.353064	-3.77438	-0.815529	-3.14267
NaCl	14d	-0.829562	3.53773	0.936297	-1.58277	0.55616	-0.196789	-1.80445	-0.743762
NaCl	18d	0.275996	4.23254	2.34773	-1.38677	0.830182	0.664483	-1.34879	-1.38737
NaCl	24d	0.249506	2.04026	0.40511	-0.118116	0.559991	0.323082	-0.962042	-0.0407492
Mannitol	2h	-1.46678	2.27382	0.0550012	-0.639445	0.25515	0.450179	0.15095	0.0248161
Mannitol	6h	-0.990681	2.1327	0.634714	-1.26948	0.239092	0.259785	0.161694	0.482952
Mannitol	3d	-0.330864	1.50933	0.280089	0.106536	0.131339	0.0227868	0.119914	0.148726
Mannitol	14d	0.0706366	3.0036	0.432361	-0.342159	1.52278	2.73328	1.44722	0.197865
Mannitol	18d	-0.057752	1.37344	0.40341	-0.0759305	0.546196	1.04386	0.531818	0.03492
Mannitol	24d	0.218768	-0.232396	0.415553	-0.502137	0.444497	0.577789	0.440251	0.547183
Cold	2h	0.842561	-0.497751	-0.0907108	0.524906	0.835779	-0.0118207	0.710517	0.718526
Cold	5h	2.7145	-2.77073	-0.117161	2.16175	2.8779	2.09479	2.83017	2.99402
Cold	15h	0.324407	-0.729196	0.513895	-0.141016	1.84381	1.22495	1.71764	2.40722
Cold	48h	1.6804	-4.16256	-0.0396514	1.48408	6.41003	0.984436	1.64408	1.70328
Cold	R7d	2.68175	-3.2346	-0.0946337	2.24833	1.58192	0.769636	1.8602	1.12086
Cold	R14d	1.77347	-2.59929	-0.291875	1.46402	0.926447	-0.0637559	1.40379	1.16279
ABA	2h	-0.983361	1.73435	1.46748	-0.871733	0.744204	0.226903	0.910541	0.846313
ABA	6h	0.21702	2.50255	1.36199	0.138067	1.21993	0.503735	1.71137	1.04369
ABA	10h	-0.507111	5.72054	4.48004	0.580686	0.119688	0.141904	1.13115	0.220491
ABA	24h	-0.0660648	3.75246	2.33427	-1.01287	1.56326	-0.319838	2.66926	1.36538
ABA	48h	-1.59257	3.52353	1.59969	-1.2512	0.395458	0.491361	0.478444	-0.670681
ABA	72h	0.285509	0.152274	-0.0427391	-0.263092	0.857543	0.944731	0.572453	0.388829
H2O2	2h	-0.0391325	-4.68446	-5.58312	-5.48875	0.0455408	-1.24445	-0.28488	-0.520852
H2O2	6h	0.477895	-6.32655	-5.3552	-5.05361	0.500384	-0.777171	0.466758	0.353335
H2O2	10h	-0.28981	-5.59283	-4.72738	-5.27425	0.293453	-2.08009	-0.709552	-0.390775
H2O2	24h	1.03948	-8.89539	-4.38504	-5.29506	0.879894	-0.540799	-0.279336	1.73049
H2O2	48h	-0.29775	-7.43721	-4.44536	-3.79887	-0.350706	-2.00445	-2.51647	0.412825
H2O2	72h	1.88529	-7.84146	-3.66456	-3.85079	0.947599	0.0980692	-0.807503	0.323024

## Sheet: Table S8
Table S8. The accession number of transcriptomic data in NCBI
Sample name	Accession number
SC124_leaf_drought treatment	SRR2360410
SC124_leaf_control	SRR2361999
Arg7_leaf_drought treatment	SRR2388947
Arg7_leaf_control	SRR2388956
W14_leaf_drought treatment	SRR2404199
W14_leaf_control	SRR2404206
SC124_root_drought treatment	SRR2495946
SC124_root_control	SRR2495947
Arg7_root_drought treatment	SRR2495949
Arg7_root_control	SRR2495950
W14_root_drought treatment	SRR2496093
W14_root_control	SRR2496326
W14_storage root	SRR1298996
W14_leaf	SRR1298998
W14_stem	SRR1298999
Arg7_storage root	SRR1299006
Arg7_leaf	SRR1299009
Arg7_stem	SRR1299008

## Sheet: Table S9
Table S9. Primers used in qRT-PCR analysis
Gene Name	Forward Primer	Reverse Primer
MebZIP41	TGCGTTTGGTTCTGTA	TATTCGGTTGTGGTTG
MebZIP52	ACTTTCACAGCCCTCCATTC	CTCCGAGCAGACTCCCTATT
MebZIP64	AAGGAAGCAGAGGCGAATG	GACGAACCACCTGAGACCA
MebZIP4	ACTATGCGTCAATCTTCG	CCCAGCACCTCTATCTT
MebZIP11	TCTTCAGTGTCGCCAGTT	TCATTGCCGCCTGTTT
MebZIP27	GAGCAGCAGGGAGTTA	TACGCAAAGTGAGACG
MebZIP55	TTCACAACTCTGGCTCT	TATTGATGCTCGTAAGG
MebZIP72	CCTATTTGAGTTGCCCATCC	TCTTTCTCCAGCGTGACCTT
